# Supplementary material for: Dog ecology and rabies knowledge, attitude and practice (KAP) in the Northern Communal Areas of Namibia
Source: PLoS Negl Trop Dis. 2024 Feb 5;18(2):e0011631. doi: 10.1371/journal.pntd.0011631 (PMC10881021; doi:10.1371/journal.pntd.0011631)
Supplement: S1 Table — (CSV) [file pntd.0011631.s001.csv]

Question Text	Question Value	Control Type	Compulsory	Option Text	Option Value	Sub-Options
Please remind the respondent that the questionnaire is anonymous and that their names are not recorded. Their answers are confidential and will not be linked to them.		Instruction	No
Do you consent to participate in this survey?	consent	Radio Button	Yes	No	no
Enter Region	Constituency and Crushpen	location	Cluster Question	Yes
Village/Settlement/Town name	settlement_name	Textbox	No
Type of Settlement	settlement_type	Radio Button	Yes	Village/Rural	rural
Type of Settlement	settlement_type	Radio Button	Yes	Town/Urban	urban
Sex of the respondent	respondent_sex	Radio Button	Yes	Male	male
Sex of the respondent	respondent_sex	Radio Button	Yes	Female	female
Sex of the respondent	respondent_sex	Radio Button	Yes	Prefer not to say	no_response
Age of the respondent	respondent_age	Radio Button	Yes	18-20 years	18_20
Age of the respondent	respondent_age	Radio Button	Yes	20-24 years	20_24
Age of the respondent	respondent_age	Radio Button	Yes	25-29 years	25_29
Age of the respondent	respondent_age	Radio Button	Yes	30-34 years	30_34
Age of the respondent	respondent_age	Radio Button	Yes	35-39 years	35_39
Age of the respondent	respondent_age	Radio Button	Yes	40-44 years	40_44
Age of the respondent	respondent_age	Radio Button	Yes	45-49 years	45_49
Age of the respondent	respondent_age	Radio Button	Yes	50-54 years	50_54
Age of the respondent	respondent_age	Radio Button	Yes	55-59 years	55_59
Age of the respondent	respondent_age	Radio Button	Yes	Above 60 years	above_60
What is your level of education?	education_level	Radio Button	Yes	I did not attend any school	no_school
What is your level of education?	education_level	Radio Button	Yes	Primary level	primary_level
What is your level of education?	education_level	Radio Button	Yes	Secondary level	secondary_level
What is your level of education?	education_level	Radio Button	Yes	Graduate	graduate
What is your level of education?	education_level	Radio Button	Yes	Other (please specify)	other
What is your profession?	profession	Radio Button	Yes	Farmer	farmer
What is your profession?	profession	Radio Button	Yes	Business Owner	business
What is your profession?	profession	Radio Button	Yes	Government Employee	government
What is your profession?	profession	Radio Button	Yes	Private Enterprise/Corporate Employee	employee
What is your profession?	profession	Radio Button	Yes	Student	student
What is your profession?	profession	Radio Button	Yes	No profession	none
What is your profession?	profession	Radio Button	Yes	Other	other
Number of adults living in the household (18 years and above)?	household_adults	Numeric	Yes
Number of children living in the household (under the age of 18 years)	household_children	Numeric	Yes
Do you own any livestock (e.g. cattle)?	livestock_ownership	Radio Button	Yes	Yes (which?)	yes
Do you own any livestock (e.g. cattle)?	livestock_ownership	Radio Button	Yes	No	no
Do you own any dogs?	dog_ownership	Radio Button	Yes	Yes	yes
Do you own any dogs?	dog_ownership	Radio Button	Yes	No	no
How many dogs do you own?	number_dogs	Numeric	Yes
How many adult dogs do you own?	adult_number	Multi Select	Yes	Male (How many?)	male
How many adult dogs do you own?	adult_number	Multi Select	Yes	Female (How many?)	female
How many young dogs/puppies (3 months and younger) do you own?	puppy_number	Multi Select	Yes	Male (How many?)	male
How many young dogs/puppies (3 months and younger) do you own?	puppy_number	Multi Select	Yes	Female (How many?)	female
Have you vaccinated your dogs during the last year?	vaccination_status	Radio Button	Yes	Yes	yes
Have you vaccinated your dogs during the last year?	vaccination_status	Radio Button	Yes	No	no
How many of your dogs were vaccinated?	dogs_vaccinated	Numeric	Yes
What were the reasons for not vaccinating?	reason_no_vaccination	Multi Select	Yes	Not aware of vaccination campaign	awareness
What were the reasons for not vaccinating?	reason_no_vaccination	Multi Select	Yes	Vaccination points too far away from my house	distance
What were the reasons for not vaccinating?	reason_no_vaccination	Multi Select	Yes	Dog was aggressive & could not be caught/handled	handling
What were the reasons for not vaccinating?	reason_no_vaccination	Multi Select	Yes	Dog already vaccinated at the veterinary clinic	already_vaccinated
What were the reasons for not vaccinating?	reason_no_vaccination	Multi Select	Yes	Dog too young (puppy)	too_young
What were the reasons for not vaccinating?	reason_no_vaccination	Multi Select	Yes	Dog too old	too_old
What were the reasons for not vaccinating?	reason_no_vaccination	Multi Select	Yes	Dog pregnant	pregnant
What were the reasons for not vaccinating?	reason_no_vaccination	Multi Select	Yes	Dog lactating	lactating
What were the reasons for not vaccinating?	reason_no_vaccination	Multi Select	Yes	Dog was sick	sickness
What were the reasons for not vaccinating?	reason_no_vaccination	Multi Select	Yes	No time to take dog for vaccination	no_time
What were the reasons for not vaccinating?	reason_no_vaccination	Multi Select	Yes	Other reasons (please specify)	other
What is the proof of vaccination?	vaccination_proof	Radio Button	Yes	Vaccination Certificate	certificate
What is the proof of vaccination?	vaccination_proof	Radio Button	Yes	Colour/Paint/Mark	paint
What is the proof of vaccination?	vaccination_proof	Radio Button	Yes	None	none
Where were your dogs vaccinated?	vaccination_provider	Multi Select	Yes	At vaccination point during targeted campaign	campaign
Where were your dogs vaccinated?	vaccination_provider	Multi Select	Yes	At cattle crush pen during cattle vaccination	crush_pen
Where were your dogs vaccinated?	vaccination_provider	Multi Select	Yes	At the veterinary clinic/extension centres	extension_centres
Where were your dogs vaccinated?	vaccination_provider	Multi Select	Yes	At a private veterinary clinic	private_vet
Where were your dogs vaccinated?	vaccination_provider	Multi Select	Yes	Other (Please specify)	other
Where were your dogs vaccinated?	vaccination_provider	Multi Select	Yes	I don't remember	no_data
Who brought the dogs to vaccination?	attendant_clinic	Radio Button	Yes	Children	children
Who brought the dogs to vaccination?	attendant_clinic	Radio Button	Yes	Adult family member	adult
Who brought the dogs to vaccination?	attendant_clinic	Radio Button	Yes	Both	both
How far do you have to travel for the vaccination?	travel_distance	Radio Button	Yes	Less than 1km	under_1km
How far do you have to travel for the vaccination?	travel_distance	Radio Button	Yes	1km	1km
How far do you have to travel for the vaccination?	travel_distance	Radio Button	Yes	2km	2km
How far do you have to travel for the vaccination?	travel_distance	Radio Button	Yes	3km	3km
How far do you have to travel for the vaccination?	travel_distance	Radio Button	Yes	4km	4km
How far do you have to travel for the vaccination?	travel_distance	Radio Button	Yes	More than 4km	more_4km
How far do you have to travel for the vaccination?	travel_distance	Radio Button	Yes	I don't know	no_data
How long does it take you to bring your dog for vaccination	vaccinate and return home?	travel_time	Radio Button	Yes	Up to 1 hour	less_1hr
How long does it take you to bring your dog for vaccination	vaccinate and return home?	travel_time	Radio Button	Yes	2 hours	2hrs
How long does it take you to bring your dog for vaccination	vaccinate and return home?	travel_time	Radio Button	Yes	3 hours	3hrs
How long does it take you to bring your dog for vaccination	vaccinate and return home?	travel_time	Radio Button	Yes	More than 3 hours	more_3hrs
Where did you learn about rabies vaccinations?	sensitization	Multi Select	Yes	Through vets/extension staff	vet
Where did you learn about rabies vaccinations?	sensitization	Multi Select	Yes	Through traditional leaders	tradional_authority
Where did you learn about rabies vaccinations?	sensitization	Multi Select	Yes	Via radio	radio
Where did you learn about rabies vaccinations?	sensitization	Multi Select	Yes	From my children	children
Where did you learn about rabies vaccinations?	sensitization	Multi Select	Yes	Other (please specify)	other
Where did you learn about rabies vaccinations?	sensitization	Multi Select	Yes	Via TV	tv
What is best for you to get your dogs vaccinated?	best_method	Radio Button	Yes	At vaccination point during a targeted campaign	campaign
What is best for you to get your dogs vaccinated?	best_method	Radio Button	Yes	At a cattle crush pen along with cattle vaccinations	crush_pen
What is best for you to get your dogs vaccinated?	best_method	Radio Button	Yes	At veterinary clinic/extension centres	extension_centre
What is best for you to get your dogs vaccinated?	best_method	Radio Button	Yes	At a private veterinary clinic	private_vet
What is best for you to get your dogs vaccinated?	best_method	Radio Button	Yes	I don't know	no_preference
Why do you vaccinate your dog?	vaccination_reason	Multi Select	Yes	To protect the dogs against rabies	rabies_protection
Why do you vaccinate your dog?	vaccination_reason	Multi Select	Yes	To protect my family and the public from rabies	protecting_people
Why do you vaccinate your dog?	vaccination_reason	Multi Select	Yes	Required by law to vaccinate my dog	legal_requirement
Why do you vaccinate your dog?	vaccination_reason	Multi Select	Yes	I don't know the reason	no_knowledge
Why do you vaccinate your dog?	vaccination_reason	Multi Select	Yes	Other reason (please specify)	other
How often do you think dogs should be vaccinated?	vaccination_interval	Radio Button	Yes	Every year	annually
How often do you think dogs should be vaccinated?	vaccination_interval	Radio Button	Yes	Every 2 years	2years
How often do you think dogs should be vaccinated?	vaccination_interval	Radio Button	Yes	Every 3 years	3years
How often do you think dogs should be vaccinated?	vaccination_interval	Radio Button	Yes	Once in a lifetime	once
How often do you think dogs should be vaccinated?	vaccination_interval	Radio Button	Yes	I don't know	no_knowledge
Do you think mass dog vaccination campaigns are useful?	campaign_useful	Radio Button	Yes	Yes	yes
Do you think mass dog vaccination campaigns are useful?	campaign_useful	Radio Button	Yes	No	no
Do you think mass dog vaccination campaigns are useful?	campaign_useful	Radio Button	Yes	I don't know	no_knowledge
Why do you think mass dog vaccination campaign are not useful?	not_useful	Textbox	No
Were any of your dogs vaccinated before during previous campaigns?, previous_vaccination, Multi Select, Yes, "Yes, in 2016", in_2016,
Were any of your dogs vaccinated before during previous campaigns?, previous_vaccination, Multi Select, Yes, "Yes, in 2017", in_2017,
Were any of your dogs vaccinated before during previous campaigns?, previous_vaccination, Multi Select, Yes, "Yes, in 2018", in_2018,
Were any of your dogs vaccinated before during previous campaigns?, previous_vaccination, Multi Select, Yes, "Yes, in 2019", in_2019,
Were any of your dogs vaccinated before during previous campaigns?	previous_vaccination	Multi Select	Yes	No	no
Why do you own dogs?	ownership_reason	Multi Select	Yes	Pet	pet
Why do you own dogs?	ownership_reason	Multi Select	Yes	Herding/protecting livestock	livestock
Why do you own dogs?	ownership_reason	Multi Select	Yes	Guard household and property	guarding
Why do you own dogs?	ownership_reason	Multi Select	Yes	Hunting wild animals	hunting
Why do you own dogs?	ownership_reason	Multi Select	Yes	For meat (dog meat)	dog_meat
Why do you own dogs?	ownership_reason	Multi Select	Yes	For breeding and for sale	breeding
Why do you own dogs?	ownership_reason	Multi Select	Yes	Traditional/cultural practices to keep dogs	tradition
Why do you own dogs?	ownership_reason	Multi Select	Yes	Other reasons (please specify)	other
Where did you get your dog from?	dog_origin	Multi Select	Yes	Bred and born from family own dog	bred
Where did you get your dog from?	dog_origin	Multi Select	Yes	As a gift from family/friend	gift
Where did you get your dog from?	dog_origin	Multi Select	Yes	Adopted from the street/village	street_adoption
Where did you get your dog from?	dog_origin	Multi Select	Yes	Adopted from SPCA/shelter	shelter_adoption
Where did you get your dog from?	dog_origin	Multi Select	Yes	Purchased from other people	purchased
Where did you get your dog from?	dog_origin	Multi Select	Yes	Other (please specify)	other
Where did you get your dog from?	dog_origin	Multi Select	Yes	I don't know	no_knowledge
How do you keep your dogs?	husbandry	Radio Button	Yes	Confined during day-time	confined_day
How do you keep your dogs?	husbandry	Radio Button	Yes	Confined during night-time	confined_night
How do you keep your dogs?	husbandry	Radio Button	Yes	Confined all day long (during the day and night)	confined_all
How do you keep your dogs?	husbandry	Radio Button	Yes	Never confined and free roaming	free_roaming
Do you regularly consult a vet regarding your dog's health?, veterinary_care, Radio Button, Yes, "Yes, when sick", yes,
Do you regularly consult a vet regarding your dog's health?	veterinary_care	Radio Button	Yes	Sometimes	sometimes
Do you regularly consult a vet regarding your dog's health?	veterinary_care	Radio Button	Yes	Never	never
Do you regularly consult a vet regarding your dog's health?	veterinary_care	Radio Button	Yes	I don't know	no_knowledge
Have any of your dogs died during the last year?	dogs_died	Radio Button	Yes	Yes - how many	yes
Have any of your dogs died during the last year?	dogs_died	Radio Button	Yes	No	no
What were the causes of deaths?	death_cause	Multi Select	Yes	Suspected rabies	rabies
What were the causes of deaths?	death_cause	Multi Select	Yes	Suspected other diseases	other_diseases
What were the causes of deaths?	death_cause	Multi Select	Yes	Killed in accident	accident
What were the causes of deaths?	death_cause	Multi Select	Yes	Killed by wildlife	wildlife
What were the causes of deaths?	death_cause	Multi Select	Yes	Other causes (please specify)	other
What were the causes of deaths?	death_cause	Multi Select	Yes	Unknown	unknown
Are there any owned/pet dogs seen roaming freely in your community?	owned_roaming	Radio Button	Yes	Yes	yes
Are there any owned/pet dogs seen roaming freely in your community?	owned_roaming	Radio Button	Yes	No	no
Are there any owned/pet dogs seen roaming freely in your community?	owned_roaming	Radio Button	Yes	Sometimes	sometimes
Are there ownerless/stray dogs in your area?	stray_roaming	Radio Button	Yes	Yes	yes
Are there ownerless/stray dogs in your area?	stray_roaming	Radio Button	Yes	No	no
Are there ownerless/stray dogs in your area?	stray_roaming	Radio Button	Yes	I don't know	unknown
Are the ownerless/stray dogs a problem in your area/community?	stray_problem	Radio Button	Yes	Yes	yes
Are the ownerless/stray dogs a problem in your area/community?	stray_problem	Radio Button	Yes	No	no
Are the ownerless/stray dogs a problem in your area/community?	stray_problem	Radio Button	Yes	Sometimes	sometimes
Are the ownerless/stray dogs a problem in your area/community?	stray_problem	Radio Button	Yes	I don't know	unkown
How should the ownerless/stray dogs be controlled?	stray_control	Multi Select	Yes	Sterilization/neutering	neutering
How should the ownerless/stray dogs be controlled?	stray_control	Multi Select	Yes	Catch and take to SPCA/shelter	catching
How should the ownerless/stray dogs be controlled?	stray_control	Multi Select	Yes	Killing	killing
How should the ownerless/stray dogs be controlled?	stray_control	Multi Select	Yes	I don't know	unknown
Have you ever heard of rabies?	rabies_knowledge	Radio Button	Yes	Yes	yes
Have you ever heard of rabies?	rabies_knowledge	Radio Button	Yes	No	no
Where did you learn about rabies?	rabies_knowledge_source	Multi Select	Yes	Via radio broadcast	radio
Where did you learn about rabies?	rabies_knowledge_source	Multi Select	Yes	Via TV broadcast	tv
Where did you learn about rabies?	rabies_knowledge_source	Multi Select	Yes	Via Newspaper	newspaper
Where did you learn about rabies?	rabies_knowledge_source	Multi Select	Yes	Via poster/leaflet/brochure	poster_leaflet
Where did you learn about rabies?	rabies_knowledge_source	Multi Select	Yes	Via social media	social_media
Where did you learn about rabies?	rabies_knowledge_source	Multi Select	Yes	Through health workers	health_workers
Where did you learn about rabies?	rabies_knowledge_source	Multi Select	Yes	Through vets	vets
Where did you learn about rabies?	rabies_knowledge_source	Multi Select	Yes	Through friends/relatives/neighbours	friends_relatives
Where did you learn about rabies?	rabies_knowledge_source	Multi Select	Yes	Through school	school
Where did you learn about rabies?	rabies_knowledge_source	Multi Select	Yes	Via rabies awareness/dog vaccination campaigns	rabies_campaigns
Where did you learn about rabies?	rabies_knowledge_source	Multi Select	Yes	Other (please specify)	other
What animals can get rabies?	rabies_species	Multi Select	Yes	Dog	dog
What animals can get rabies?	rabies_species	Multi Select	Yes	Cat	cat
What animals can get rabies?	rabies_species	Multi Select	Yes	Livestock	livestock
What animals can get rabies?	rabies_species	Multi Select	Yes	Wild animals	wild_animals
What animals can get rabies?	rabies_species	Multi Select	Yes	Birds	birds
What animals can get rabies?	rabies_species	Multi Select	Yes	Insects	insects
Which animal is the main source of rabies?	rabies_source	Radio Button	Yes	Dog	dog
Which animal is the main source of rabies?	rabies_source	Radio Button	Yes	Cat	cat
Which animal is the main source of rabies?	rabies_source	Radio Button	Yes	Livestock	livestock
Which animal is the main source of rabies?	rabies_source	Radio Button	Yes	Wild animals	wild_animal
Which animal is the main source of rabies?	rabies_source	Radio Button	Yes	Birds	birds
Which animal is the main source of rabies?	rabies_source	Radio Button	Yes	Insects	insects
How is rabies transmitted?	rabies_transmission	Multi Select	Yes	by bite	bite
How is rabies transmitted?	rabies_transmission	Multi Select	Yes	by scratch	scratch
How is rabies transmitted?	rabies_transmission	Multi Select	Yes	by licks	lick
How is rabies transmitted?	rabies_transmission	Multi Select	Yes	by touching animals	touch
How is rabies transmitted?	rabies_transmission	Multi Select	Yes	Other (please specify)	other
How is rabies transmitted?	rabies_transmission	Multi Select	Yes	I don't know	unknown
Do you know the clinical signs of rabies?	rabies_symptoms_dogs	Multi Select	Yes	agressiveness	agressiveness
Do you know the clinical signs of rabies?	rabies_symptoms_dogs	Multi Select	Yes	excessive salivation	salivation
Do you know the clinical signs of rabies?	rabies_symptoms_dogs	Multi Select	Yes	change in the sound of bark	bark
Do you know the clinical signs of rabies?	rabies_symptoms_dogs	Multi Select	Yes	paralysis	paralysis
Do you know the clinical signs of rabies?	rabies_symptoms_dogs	Multi Select	Yes	behavioural changes	behaviour_change
Do you know the clinical signs of rabies?	rabies_symptoms_dogs	Multi Select	Yes	Other (please specify)	other
Do you know the clinical signs of rabies?	rabies_symptoms_dogs	Multi Select	Yes	I don't know	unknown
Can rabies be cured once clinical signs appear?	rabies_cure	Radio Button	Yes	Yes	yes
Can rabies be cured once clinical signs appear?	rabies_cure	Radio Button	Yes	No	no
Can rabies be cured once clinical signs appear?	rabies_cure	Radio Button	Yes	I don't know	unknown
How can rabies be prevented?	rabies_prevention	Multi Select	Yes	By vaccinating dogs against rabies	dog_vaccination
How can rabies be prevented?	rabies_prevention	Multi Select	Yes	By vaccinating people before exposure	prep
How can rabies be prevented?	rabies_prevention	Multi Select	Yes	By vaccinating people after exposure	pep
How can rabies be prevented?	rabies_prevention	Multi Select	Yes	Educate people about rabies	education
How can rabies be prevented?	rabies_prevention	Multi Select	Yes	Avoid dog bite	avoid_bite
How can rabies be prevented?	rabies_prevention	Multi Select	Yes	By killing dogs in the area	culling_dogs
How can rabies be prevented?	rabies_prevention	Multi Select	Yes	Other (please specify)	other
How can rabies be prevented?	rabies_prevention	Multi Select	Yes	I don't know	unknown
What would you do if you encounter a suspect rabid dog?	rabies_encounter	Multi Select	Yes	Notify veterinary officers	notify_vet
What would you do if you encounter a suspect rabid dog?	rabies_encounter	Multi Select	Yes	Alert people in the area	alert_people
What would you do if you encounter a suspect rabid dog?	rabies_encounter	Multi Select	Yes	Kill the animal and dump the carcass	kill_discard
What would you do if you encounter a suspect rabid dog?	rabies_encounter	Multi Select	Yes	Kill and eat the meat	kill_eat
What would you do if you encounter a suspect rabid dog?	rabies_encounter	Multi Select	Yes	Kill and submit to veterinary clinic	kill_submit
What would you do if you encounter a suspect rabid dog?	rabies_encounter	Multi Select	Yes	Chase it away	chase_away
What would you do if you encounter a suspect rabid dog?	rabies_encounter	Multi Select	Yes	Do nothing	nothing
What would you do if you encounter a suspect rabid dog?	rabies_encounter	Multi Select	Yes	Other (please specify)	other
What would you do if you encounter a suspect rabid dog?	rabies_encounter	Multi Select	Yes	I don't know	unknown
What would you do if you are bitten by a dog?	dog_bite_action	Multi Select	Yes	Wash the bite wound with soap and water for 15 mins	wound_washing
What would you do if you are bitten by a dog?	dog_bite_action	Multi Select	Yes	Visit a hospital/clinic	hospital
What would you do if you are bitten by a dog?	dog_bite_action	Multi Select	Yes	Visit a traditional healer	traditional_healer
What would you do if you are bitten by a dog?	dog_bite_action	Multi Select	Yes	Bandage the wound	bandage
What would you do if you are bitten by a dog?	dog_bite_action	Multi Select	Yes	Report the dog bite to the veterinary official	report_bite_vet
What would you do if you are bitten by a dog?	dog_bite_action	Multi Select	Yes	Kill the dog and bury	kill_bury
What would you do if you are bitten by a dog?	dog_bite_action	Multi Select	Yes	Kill the dog and eat the meat	kill_eat
What would you do if you are bitten by a dog?	dog_bite_action	Multi Select	Yes	Tie up the dog and observe for 10 days	quarantine
What would you do if you are bitten by a dog?	dog_bite_action	Multi Select	Yes	Do nothing	nothing
What would you do if you are bitten by a dog?	dog_bite_action	Multi Select	Yes	Other (please specify)	other
What would you do if you are bitten by a dog?	dog_bite_action	Multi Select	Yes	I don't know	unknown
Are you aware of any rabies cases in dogs n your area in the last 6 months?	rabies_presence	Radio Button	Yes	Yes - Where?	yes
Are you aware of any rabies cases in dogs n your area in the last 6 months?	rabies_presence	Radio Button	Yes	No	no
Are you aware of any rabies cases in dogs n your area in the last 6 months?	rabies_presence	Radio Button	Yes	I don't know	unknown
Do you think the awareness campaign on rabies conducted by the government is effective in your area?, campaign_effectiveness, Radio Button, Yes, "Yes, the programme is sufficient", yes,
Do you think the awareness campaign on rabies conducted by the government is effective in your area?	campaign_effectiveness	Radio Button	Yes	No - Why?	no
Do you think the awareness campaign on rabies conducted by the government is effective in your area?	campaign_effectiveness	Radio Button	Yes	I have not heard of a campaign	not_heard
Have you OR any of your household members been bitten by a dog in the last 2 years?	bite_experience	Radio Button	Yes	Yes	yes	Pet/owned dog | Ownerless/stray dog | I don't know
Have you OR any of your household members been bitten by a dog in the last 2 years?	bite_experience	Radio Button	Yes	No	no
Was it a provoked bite?	bite_provocation	Radio Button	Yes	Yes	yes
Was it a provoked bite?	bite_provocation	Radio Button	Yes	No	no
Was it a provoked bite?	bite_provocation	Radio Button	Yes	I don't remember	no_memory
Was the biting dog vaccinated against rabies?	bite_dog_vaccinated	Radio Button	Yes	Yes (only when verified by certificate)	yes
Was the biting dog vaccinated against rabies?	bite_dog_vaccinated	Radio Button	Yes	No	no
Was the biting dog vaccinated against rabies?	bite_dog_vaccinated	Radio Button	Yes	I don't know	unknown
What happened to the biting dog?	bite_dog_outcome	Radio Button	Yes	Dog quarantined and alive after 10 days	quarantine_survival
What happened to the biting dog?	bite_dog_outcome	Radio Button	Yes	Dog quarantined and died within 10 days	quarantine_death
What happened to the biting dog?	bite_dog_outcome	Radio Button	Yes	Dog was killed	killed
What happened to the biting dog?	bite_dog_outcome	Radio Button	Yes	Dog was not quarantined and died within 10 days after bite	died
What happened to the biting dog?	bite_dog_outcome	Radio Button	Yes	Dog was chased away	chased_away
What happened to the biting dog?	bite_dog_outcome	Radio Button	Yes	Dog disappeared	disappeared
What happened to the biting dog?	bite_dog_outcome	Radio Button	Yes	Dog slaughtered for meat	slaughtered
What happened to the biting dog?	bite_dog_outcome	Radio Button	Yes	I don't know	unknown
In case the dog died	was a diagnostic test performed?	diagnostics	Radio Button	No	Yes - it was positive	yes_positive
In case the dog died	was a diagnostic test performed?	diagnostics	Radio Button	No	Yes - it was negative	yes_negative
In case the dog died	was a diagnostic test performed?	diagnostics	Radio Button	No	Not tested	not_tested
In case the dog died	was a diagnostic test performed?	diagnostics	Radio Button	No	I don't know	unknown
What did you or your household member do after being bitten?	bite_treatment	Multi Select	Yes	Wash the bite wound with soap and water for 15 mins	wound_washing
What did you or your household member do after being bitten?	bite_treatment	Multi Select	Yes	Visit a hospital/clinic	hospital
What did you or your household member do after being bitten?	bite_treatment	Multi Select	Yes	Visit a traditional healer	traditional_healer
What did you or your household member do after being bitten?	bite_treatment	Multi Select	Yes	Bandage the wound	bandage
What did you or your household member do after being bitten?	bite_treatment	Multi Select	Yes	Do nothing	nothing
What did you or your household member do after being bitten?	bite_treatment	Multi Select	Yes	Other (please specify)	other
What did you or your household member do after being bitten?	bite_treatment	Multi Select	Yes	Applied local herbs to the wound	herbs
What did you or your household member do after being bitten?	bite_treatment	Multi Select	Yes	Applied antiseptics/medicine to the wound	antiseptic
What did you or your household member do after being bitten?	bite_treatment	Multi Select	Yes	Report the dog bite to the veterinary official	report_bite_vet
What did you or your household member do after being bitten?	bite_treatment	Multi Select	Yes	Kill the dog and bury	kill_bury
What did you or your household member do after being bitten?	bite_treatment	Multi Select	Yes	Kill the dog and eat the meat	kill_eat
What did you or your household member do after being bitten?	bite_treatment	Multi Select	Yes	Tie up the dog and observe for 10 days	quarantine
What did you or your household member do after being bitten?	bite_treatment	Multi Select	Yes	I don't know	unknown
When did you/the bite victim visit a hospital and/or consult a doctor?	hospital_visit	Radio Button	Yes	Never	never
When did you/the bite victim visit a hospital and/or consult a doctor?	hospital_visit	Radio Button	Yes	On the same day	same_day
When did you/the bite victim visit a hospital and/or consult a doctor?	hospital_visit	Radio Button	Yes	On the next day	next_day
When did you/the bite victim visit a hospital and/or consult a doctor?	hospital_visit	Radio Button	Yes	Within a week	within_week
When did you/the bite victim visit a hospital and/or consult a doctor?	hospital_visit	Radio Button	Yes	After 1 week	one_week
When did you/the bite victim visit a hospital and/or consult a doctor?	hospital_visit	Radio Button	Yes	After 2 weeks	two_weeks
When did you/the bite victim visit a hospital and/or consult a doctor?	hospital_visit	Radio Button	Yes	I don't remember	no_memory
Did you/the bite victim receive the anti-rabies vaccine?	pep_given	Radio Button	Yes	Yes	yes
Did you/the bite victim receive the anti-rabies vaccine?	pep_given	Radio Button	Yes	No	no
Did you/the bite victim receive the anti-rabies vaccine?	pep_given	Radio Button	Yes	I don't remember	no_memory
Did you receive 5 shots of anti-rabies vaccine?	pep_regimen	Radio Button	Yes	Yes	yes
Did you receive 5 shots of anti-rabies vaccine?	pep_regimen	Radio Button	Yes	No - how many?	no
Did you receive 5 shots of anti-rabies vaccine?	pep_regimen	Radio Button	Yes	I don't remember	no_memory
What were the reasons for not completing the course?	incomplete_pep	Multi Select	Yes	Lack of time to visit hospital/doctor	lack_time
What were the reasons for not completing the course?	incomplete_pep	Multi Select	Yes	Lack of funds	lack_funds
What were the reasons for not completing the course?	incomplete_pep	Multi Select	Yes	Forgot the schedule of vaccination	forgot
What were the reasons for not completing the course?	incomplete_pep	Multi Select	Yes	Did not care	no_care
What were the reasons for not completing the course?	incomplete_pep	Multi Select	Yes	Did not understand the seriousness of rabies	lack_understanding
What were the reasons for not completing the course?	incomplete_pep	Multi Select	Yes	Lack of means for transportation to visit hospital/doctor	lack_transport
What were the reasons for not completing the course?	incomplete_pep	Multi Select	Yes	Dog was alive after 10 days of observation	quarantine_pass
What were the reasons for not completing the course?	incomplete_pep	Multi Select	Yes	I am still undergoing anti rabies vaccinations	ongoing
What were the reasons for not completing the course?	incomplete_pep	Multi Select	Yes	Other (please specify)	other
Why did you not receive the anti-rabies vaccine?	pep_not_given	Multi Select	Yes	Not aware of the need to get anti-rabies vaccine	lack_awareness
Why did you not receive the anti-rabies vaccine?	pep_not_given	Multi Select	Yes	Rabies vaccine not available at the hospital	lack_availability
Why did you not receive the anti-rabies vaccine?	pep_not_given	Multi Select	Yes	Bitten by vaccinated dog	dog_vaccinated
Why did you not receive the anti-rabies vaccine?	pep_not_given	Multi Select	Yes	Hospital too far away	hospital_distance
Why did you not receive the anti-rabies vaccine?	pep_not_given	Multi Select	Yes	No means of transport to get to hospital	lack_transport
Why did you not receive the anti-rabies vaccine?	pep_not_given	Multi Select	Yes	Sought local/traditional method of treatment	traditional_treatment
Why did you not receive the anti-rabies vaccine?	pep_not_given	Multi Select	Yes	Dog was alive after 10 days of observation	quarantine_pass
Why did you not receive the anti-rabies vaccine?	pep_not_given	Multi Select	Yes	Exposure/bite considered to be minor and risk negligible	no_risk
Is the bite victim still alive?, victim_status, Radio Button, Yes, "Yes, still alive", yes,
Is the bite victim still alive?, victim_status, Radio Button, Yes, "No, the victim is dead", no,
Did the victim die from rabies?	victim_death_cause	Radio Button	Yes	Rabies suspect	rabies
Did the victim die from rabies?	victim_death_cause	Radio Button	Yes	Other disease	other
Did the victim die from rabies?	victim_death_cause	Radio Button	Yes	I don't know	unknown
Is there any traditional way of treating rabies in your area?	traditional_treatment	Radio Button	Yes	Yes - which?	yes
Is there any traditional way of treating rabies in your area?	traditional_treatment	Radio Button	Yes	No	no
Is there any traditional way of treating rabies in your area?	traditional_treatment	Radio Button	Yes	I don't know	unknown
